# Supplementary material for: Characterizing conjugative plasmids from an antibiotic-resistant dataset for use as broad-host delivery vectors
Source: Front Microbiol. 2023 Jun 14;14:1199640. doi: 10.3389/fmicb.2023.1199640 (PMC10301749; doi:10.3389/fmicb.2023.1199640)
Supplement: Supplementary file 3 [file Table_3.XLSX]

## Sheet: Candidates
Cluster	Genus	Organism	AR_Bank_ID	Plasmid_ID	Length	GC	ARGs	Inc_type	Relaxase_type(s)	MPF_type	oriT_type(s)	Predicted_mobility	Predicted_host_range_overall_rank	Methylases	Par	Psi	MPS	Toxin	Antitoxin	RNA_Antitoxins	Virulence	Hypothetical Proteins	CDS	%Unannotated
1	Escherichia	Escherichia coli	AR_0015	NZ_CP024863.1	139059	51.53	tetR tet(B) dfrA17 aadA5 qacEdelta1 sul1 dfrA17 aadA5 qacEdelta1 sul1 AAC(6')-Ib-cr6 OXA-1 CTX-M-15 TEM-1 mphA APH(6)-Id APH(3'')-Ib sul2 TEM-1 AAC(3)-IId	IncFI(RepE) IncFI(RepB) IncQ (=IncP-4) pCD1	MOBF	MPF_F	MOBF	conjugative	phylum	REBASE:M.XphI	sopB sopB	psiB_ECOLX		D616_p97105 D616_p97086(srnB)	D616_p97106	NC_002483.1	AAA92657	79	105	75.2381
1	Escherichia	Escherichia coli	AR_0081	NZ_CP027535.1	101207	49.88	CMY-2	IncK	MOBP	MPF_I	MOBP	conjugative	order			psiA psiB_ECOLX	pilV_KLPN	D616_p112058(pndA)		NC_023329.1	pilQ pilS pilV	83	109	76.1468
2	Escherichia	Escherichia coli	AR_0137	NZ_CP021880.1	169449	51.64	AAC(6')-Ib-cr6 OXA-1 AAC(3)-IIe CTX-M-15 dfrA17 aadA5 qacEdelta1 sul1 mphA tetR tet(B)	IncFI(RepB) IncFI(RepE) IncZ IncZ	MOBF	MPF_F	MOBF	conjugative	order		sopB sopB	psiB_ECOLX	traN_F	D616_p97105 D616_p97086(srnB)	D616_p97106	NC_002483.1	iucA iucB iucC iucD iutA	65	93	69.8925
3	Shigella	Shigella flexneri	AR_0424	NZ_CP044156.1	79831	51.67	ErmB mphA sul1 qacEdelta1 aadA5 dfrA17 TEM-1	IncZ	MOBF	MPF_F	MOBF	conjugative	order		ParM	psiB_ECOLX	traN_F	D616_p97086(srnB)		NG_034386.1		91	119	76.4706
4	Escherichia	Escherichia coli	AR_0128	NZ_CP021720.1	216378	50.69	BRP(MBL) NDM-1	IncFI(RepE) IncT	MOBP	MPF_I	-	conjugative	order	REBASE:M.PfrJS9II	ParM			XOC_RS18085 VCA0391 D616_p97105	D616_p97106		mrkJ mrkF htpB	189	248	76.2097
5	Salmonella	Salmonella enterica subsp. enterica serovar Albert	AR_0401	NZ_CP044190.1	120390	50.98	APH(3'')-Ib APH(6)-Id APH(3')-Ia sul2 tet(B) tetR	IncZ IncFI(RepE) IncFI(RepB)	MOBF	MPF_F	MOBF	conjugative	order	REBASE:M.EcoGIX	sopB sopB	psiB_ECOLX	traN_F	D616_p97086(srnB) STM3033 D616_p97105	STM3034 D616_p97106	NC_002483.1	iutA iucD iucC iucB iucA	41	90	45.5556
6	Escherichia	Escherichia coli	AR_0019	NZ_CP024888.1	76754	50.87	TEM-1	pCD1	MOBF	MPF_F	MOBF	conjugative	order	REBASE:M.EcoGIX	ParM	psiB_ECOLX	traN_F	D616_p97086(srnB)		NG_034386.1		52	86	60.4651
6	Salmonella	Salmonella enterica subsp. enterica serovar Heidelberg	AR_0404	NZ_CP044183.1	101684	50.01	CMY-2	IncK	MOBP	MPF_I	MOBP	conjugative	order	REBASE:M.EcoGIX		psiB_ECOLX psiA	pilV_KLPN	D616_p97105 D616_p112058(pndA)	D616_p97106	NC_023329.1	pilV pilS pilQ	55	89	61.7978
7	Enterobacter	Enterobacter cloacae complex sp. AR_0002	AR_0002	NZ_CP018815.1	139942	54.04	dfrA14 sul2 APH(3'')-Ib APH(6)-Id TEM-1 OXA-9 ANT(3'')-IIa AAC(6')-Ib9 KPC-3	IncFI(RepE) IncFII(RepA1)	MOBF,MOBF	MPF_F	-	conjugative	order		ParB	psiB_ECOLX psiB_ECOLX	traN_F					98	167	58.6826
7	Klebsiella	Klebsiella pneumoniae	AR_0146	NZ_CP021686.1	183376	51.1	tet(A) mphA	IncFI(RepB) pCD1	MOBF,MOBF	MPF_F	-	conjugative	order	REBASE:M.BstXI	sopB sopB	psiB_ECOLX	traN_F	hok(hok) STM3651 XOC_RS18085	STM3652		ibeB	101	228	44.2982
7	Escherichia	Escherichia coli	AR_0058	NZ_CP021690.1	163045	51.06	dfrA17 aadA5 qacEdelta1 sul1 mphA sul2 APH(3'')-Ib APH(6)-Id tet(A) AAC(3)-IId TEM-20 TEM-20 TEM-20 TEM-20 TEM-20 TEM-20 TEM-20	IncFI(RepE) IncFI(RepB) pCD1	MOBF,MOBP	MPF_F	MOBF	conjugative	order		sopB sopB	psiB_ECOLX	traN_F	D616_p97105 XOC_RS18085 D616_p97086(srnB) XOC_RS18085	D616_p97106	NG_034386.1	AAA92657 senB	108	190	56.8421
7	Klebsiella	Klebsiella pneumoniae	AR_0148	NZ_CP021951.1	181589	51.08	mphA tet(A)	pCD1 IncFI(RepB)	MOBF,MOBF	MPF_F	-	conjugative	order	REBASE:M.BstXI	sopB sopB		traN_F	XOC_RS18085 STM3651 hok(hok)	STM3652		ibeB	109	190	57.3684
7	Klebsiella	Klebsiella pneumoniae subsp. ozaenae	AR_0096	NZ_CP027616.1	129985	54.15	dfrA14 sul2 APH(3'')-Ib APH(6)-Id TEM-1 OXA-9 ANT(3'')-IIa AAC(6')-Ib9 KPC-3	IncFI(RepE) IncFII(RepA1)	MOBF,MOBF	MPF_F	-	conjugative	order		ParB	psiB_ECOLX	traN_F					87	150	58
7	Klebsiella	Klebsiella pneumoniae	AR_0153	NZ_CP028930.1	103694	51		IncFI(RepB)	MOBF,MOBF	MPF_F	-	conjugative	order		sopB sopB	psiB_ECOLX	traN_F	hok(hok)				72	110	65.4545
7	Klebsiella	Klebsiella pneumoniae	AR_0141	NZ_CP028954.1	214704	51.61	ANT(3'')-IIa qacEdelta1 sul1	pCD1 IncFI(RepB)	MOBF,MOBF	MPF_F	-	conjugative	order		sopB sopB	psiB_ECOLX	traN_F	hok(hok) STM3651	STM3652		PA3142 ibeB	118	231	51.0823
8	Klebsiella	Klebsiella pneumoniae	AR_0066	NZ_CP026752.1	211813	52.36	catI	IncFI(RepB) pCD1	MOBF,MOBF	MPF_F	-	conjugative	order		sopB sopB	psiB_ECOLX	traN_F	XOC_RS18085 STM3651 hok(hok)	STM3652		ibeB	65	106	61.3208
9	Klebsiella	Klebsiella pneumoniae	AR_0363	NZ_CP027152.1	208849	52.9	catI dfrA12 qacEdelta1 sul1 mphA APH(3')-Ia	IncFI(RepB) pCD1	MOBF,MOBF	MPF_F	-	conjugative	order	REBASE:M.Mhy14884I	sopB sopB	psiB_ECOLX	traN_F	hok(hok) XOC_RS18085 STM3651	STM3652		ibeB	81	133	60.9023
9	Klebsiella	Klebsiella pneumoniae	AR_0075	NZ_CP032186.1	202373	52.75	AAC(6')-Ib-cr6 OXA-1 tet(A)	pCD1 IncFI(RepB)	MOBF,MOBF	MPF_F	-	conjugative	order	REBASE:M.BstXI	sopB sopB	psiB_ECOLX	traN_F	XOC_RS18085 STM3651 STM3651 hok(hok)	STM3652 STM3652		ibeB	49	82	59.7561
10	Citrobacter	Citrobacter sp. CRE-46	AR_0157	NZ_CP029731.1	108148	54.29	sul1 rmtC NDM-1 BRP(MBL)	pCD1 IncFI(RepB)	MOBF	MPF_F	-	conjugative	order			psiB_ECOLX	traN_F	XOC_RS18085 XOC_RS18085 XOC_RS18085 Z4832 XOC_RS18085 D616_p97105	Z4833 D616_p97106		LPG_RS06795 PA3142 htpB	79	129	61.2403
11	Citrobacter	Citrobacter koseri	AR_0025	NZ_CP026698.1	82058	54.36		pCD1 IncFI(RepB)	MOBF	MPF_F	-	conjugative	order		sopB	psiB_ECOLX	traN_F	Z4832	Z4833			51	89	57.3034
12	Salmonella	Salmonella enterica subsp. enterica serovar Typhimurium	AR_0031	NZ_CP026701.1	93832	53.12		pCD1 IncFI(RepB)	MOBF	MPF_F	-	conjugative	order	REBASE:M.EcoGIX	ParB	psiB_ECOLX	traN_F	STM3033 D616_p97105	STM3034 D616_p97106		AAA92657 rck pefD pefC pefA pefB spvD ospF spvB mig-5	66	114	57.8947
13	Klebsiella	Klebsiella pneumoniae	AR_0139	NZ_CP021959.1	89382	52.82	CTX-M-15	IncK IncT	MOBF,MOBF	MPF_F	-	conjugative	order			psiB_ECOLX	traN_F	XOC_RS18085 D616_p97105	D616_p97106			66	106	62.2642
14	Klebsiella	Klebsiella oxytoca	AR_0147	NZ_CP020359.1	110705	54.1	KPC-3 sul1 dfrA3b sul1 qacEdelta1 ANT(2'')-Ia	IncFII(RepA1)	MOBF	MPF_F	-	conjugative	order		ParG	psiB_ECOLX	traN_F					79	123	64.2276
15	Klebsiella	Klebsiella pneumoniae	AR_0143	NZ_CP021710.1	214114	52.34	catI	pCD1 IncFI(RepB)	MOBF,MOBF	MPF_F	-	conjugative	order		sopB sopB	psiB_ECOLX	traN_F	STM3651 XOC_RS18085 hok(hok) XOC_RS18085	STM3652		ibeB	82	143	57.3427
15	Escherichia	Escherichia coli	AR_0150	NZ_CP021737.1	117703	52.98	tet(A) dfrA17 aadA5 qacEdelta1 sul1 mphA	IncZ IncFI(RepE)	MOBF	MPF_F	-	conjugative	order		sopB sopB		traN_F	STM3033 XOC_RS18085 D616_p97086(srnB) D616_p97105	STM3034 D616_p97106	NC_002483.1		77	127	60.6299
15	Klebsiella	Klebsiella pneumoniae	AR_0120	NZ_CP021834.1	212837	52.78	APH(3')-Ia mphA sul1 qacEdelta1 aadA2 dfrA12	IncFI(RepB) pCD1	MOBF,MOBF	MPF_F	-	conjugative	order		sopB sopB	psiB_ECOLX	traN_F	hok(hok) STM3651 XOC_RS18085	STM3652		ibeB	78	128	60.9375
16	Escherichia	Escherichia coli	AR_0085	NZ_CP029744.1	117192	49.35	tetR tet(B)	IncFI(RepB) IncZ	MOBF,MOBP	MPF_F	MOBF	conjugative	order		sopB sopB	psiB_ECOLX	traN_F	XOC_RS18085 XOC_RS18085 STM3033	STM3034	NG_034386.1	mig-14 icsP/sopA iroB iroC iroD iroE iroN	75	126	59.5238
17	Klebsiella	Klebsiella pneumoniae	AR_0115	NZ_CP020072.1	209424	52.88	APH(3')-Ia mphA sul1 qacEdelta1 aadA2 dfrA12 catI	pCD1 IncFI(RepB)	MOBF,MOBF	MPF_F	-	conjugative	order		sopB sopB	psiB_ECOLX	traN_F	STM3651 XOC_RS18085 XOC_RS18085 hok(hok)	STM3652		ibeB	105	220	47.7273
17	Klebsiella	Klebsiella pneumoniae	AR_0098	NZ_CP020109.1	169952	52.7	catI dfrA12 aadA2 qacEdelta1 sul1 mphA	IncFI(RepB) pCD1	MOBF,MOBF	MPF_F	-	conjugative	order		sopB sopB	psiB_ECOLX	traN_F	XOC_RS18085 XOC_RS18085 hok(hok) XOC_RS18085 STM3651	STM3652		ibeB	103	230	44.7826
17	Escherichia	Escherichia coli	AR_0104	NZ_CP020117.1	107210	52.32	TEM-1 tet(A) APH(6)-Id APH(3'')-Ib sul2 mphA sul1 qacEdelta1 aadA5 dfrA17	pCD1 IncFI(RepE)	MOBF	MPF_F	MOBF	conjugative	order		sopB sopB	psiB_ECOLX		D616_p97086(srnB) D616_p97105	D616_p97106	NG_034386.1	AAA92657 senB	91	198	45.9596
17	Klebsiella	Klebsiella pneumoniae	AR_0047	NZ_CP021540.1	201874	53.02	mphA sul1 qacEdelta1 aadA2 dfrA12 catI	IncFI(RepB)	MOBF,MOBF	MPF_F	-	conjugative	order		sopB sopB	psiB_ECOLX	traN_F	STM3651 XOC_RS18085 XOC_RS18085 hok(hok)	STM3652		ibeB	109	224	48.6607
17	Escherichia	Escherichia coli	AR_0162	NZ_CP021684.1	84929	52.07	ErmB mphA TEM-1	pCD1	MOBF,MOBF	MPF_F	MOBP	conjugative	order	REBASE:M.XphI	ParM	psiB_ECOLX	traN_F			NG_034386.1		102	229	44.5415
17	Klebsiella	Klebsiella pneumoniae	AR_0129	NZ_CP021713.1	208224	52.88	APH(3')-Ia mphA sul1 qacEdelta1 aadA2 dfrA12 catI	pCD1 IncFI(RepB)	MOBF,MOBF	MPF_F	-	conjugative	order		sopB sopB	psiB_ECOLX	traN_F	hok(hok) STM3651 XOC_RS18085	STM3652		ibeB	105	231	45.4545
17	Escherichia	Escherichia coli	AR_0114	NZ_CP021733.1	114267	51.66	sul1 qacEdelta1 cmlA6 ANT(3'')-IIa ANT(2'')-Ia TEM-1 sul2 APH(3'')-Ib APH(6)-Id	IncFI(RepE) IncFI(RepB) IncZ IncZ	MOBF	MPF_F	MOBF	conjugative	order		sopB sopB	psiB_ECOLX	traN_F	D616_p97105 D616_p97086(srnB)	D616_p97106	NC_002483.1		102	230	44.3478
17	Klebsiella	Klebsiella pneumoniae	AR_0125	NZ_CP021857.1	106331	54.12	SHV-12	IncFII(RepA1) IncT	MOBF	MPF_F	-	conjugative	order			psiB_ECOLX	traN_F	D616_p97105	D616_p97106			104	234	44.4444
17	Escherichia	Escherichia coli	AR_0077	NZ_CP026754.1	90045	50.75		IncFI(RepE) IncZ	MOBF	MPF_F	MOBF	conjugative	order	REBASE:M.EcoGIX		psiB_ECOLX	traN_F	D616_p97105 D616_p97086(srnB) STM3033	D616_p97106 STM3034	NC_002483.1		104	220	47.2727
17	Klebsiella	Klebsiella pneumoniae	AR_0361	NZ_CP027161.1	207543	52.9	APH(3')-Ia mphA sul1 qacEdelta1 aadA2 dfrA12 catI	IncFI(RepB) pCD1	MOBF,MOBF	MPF_F	-	conjugative	order		sopB sopB	psiB_ECOLX	traN_F	hok(hok) STM3651 XOC_RS18085	STM3652		ibeB	101	227	44.4934
17	Klebsiella	Klebsiella pneumoniae	AR_0361	NZ_CP027158.1	113639	53.93	TEM-1 KPC-2	pCD1	MOBF,MOBF	MPF_F	-	conjugative	order	REBASE:M.PfrJS9II		psiB_ECOLX	traN_F					101	230	43.913
17	Klebsiella	Klebsiella pneumoniae subsp. ozaenae	AR_0096	NZ_CP027613.1	191856	51.59	sul1 qacEdelta1 aadA2 dfrA12 SHV-1	pCD1 IncFI(RepB)	MOBF,MOBF	MPF_F	-	conjugative	order		sopB sopB	psiB_ECOLX	traN_F				ibeB	152	235	64.6809
17	Escherichia	Escherichia coli	AR_0437	NZ_CP029104.1	76919	53.19	dfrA8 tet(A)	IncZ	MOBF	MPF_F	MOBF	conjugative	order		ParM	psiB_ECOLX	traN_F	hok(hok)		NG_034386.1		93	187	49.7326
17	Escherichia	Escherichia coli	AR_0435	NZ_CP029113.1	114412	52.94	tet(A) aadA5 qacEdelta1 sul1 mphA	IncZ IncFI(RepE)	MOBF	MPF_F	-	conjugative	order		sopB sopB		traN_F	STM3033 D616_p97086(srnB) D616_p97105	STM3034 D616_p97106	NC_002483.1		97	225	43.1111
17	Escherichia	Escherichia coli	AR_0436	NZ_CP029110.1	91246	49.6	CMY-2	IncK	MOBP	MPF_I	-	conjugative	order			psiB_ECOLX psiA	pilV_KLPN	D616_p112058(pndA) D616_p97105	D616_p97106	NC_023329.1	pilV pilS pilQ	96	208	46.1538
17	Klebsiella	Klebsiella pneumoniae	AR_0362	NZ_CP030343.1	207546	52.9	catI dfrA12 aadA2 qacEdelta1 sul1 mphA APH(3')-Ia	IncFI(RepB) pCD1	MOBF,MOBF	MPF_F	-	conjugative	order		sopB sopB	psiB_ECOLX	traN_F	XOC_RS18085 STM3651 hok(hok)	STM3652		ibeB	22	45	48.8889
17	Escherichia	Escherichia coli	AR_0451	NZ_CP030339.1	35509	50.91		IncFI(RepE)	-	MPF_F	MOBF	mobilizable	order	REBASE:M.EcoGIX	sopB sopB	psiB_ECOLX		D616_p97105	D616_p97106	NG_034386.1	AAA92657	103	229	44.9782
17	Klebsiella	Klebsiella pneumoniae	AR_0109	NZ_CP032209.1	161618	52.08		IncFI(RepB) pCD1	MOBF,MOBF	MPF_F	-	conjugative	order		sopB sopB	psiB_ECOLX	traN_F	hok(hok) STM3651 XOC_RS18085	STM3652		ibeB	100	170	58.8235
17	Escherichia	Escherichia coli	AR_0067	NZ_CP032258.1	128033	50.95	TEM-1	pCD1 IncFI(RepB) IncFI(RepE)	MOBF,MOBP	MPF_F	MOBF	conjugative	order	REBASE:M.BstXI	sopB sopB	psiB_ECOLX	traN_F	D616_p97086(srnB) XOC_RS18085 D616_p97105 hok(hok) XOC_RS18085	D616_p97106	NG_034386.1	senB AAA92657	84	178	47.191
18	Klebsiella	Klebsiella pneumoniae	AR_0141	NZ_CP028955.1	134346	52.89	tet(A) dfrA14 AAC(6')-Ib-cr6 tet(D) sul2	IncR pCD1 IncT	MOBF	-	MOBF	mobilizable	order	REBASE:M.EcoRII	ParB	psiB_ECOLX		XOC_RS18085			PA3142	74	146	50.6849
18	Citrobacter	Citrobacter sp. CRE-46	AR_0157	NZ_CP029734.1	76953	52.39	TEM-1 mphA ErmB	pCD1	MOBF	MPF_F	MOBP	conjugative	order		ParM	psiB_ECOLX	traN_F			NG_034386.1		103	200	51.5
18	Escherichia	Escherichia coli	AR_0086	NZ_CP032202.1	140509	52.04	TEM-1 AAC(3)-IId tet(A) APH(6)-Id APH(3'')-Ib sul2 mphA sul1 qacEdelta1 aadA5 dfrA17	pCD1 IncFI(RepB) IncFI(RepE)	MOBF,MOBP	MPF_F	MOBF	conjugative	order	REBASE:M.EcoGIX	sopB sopB	psiB_ECOLX		D616_p97086(srnB) XOC_RS18085 D616_p97105	D616_p97106	NG_034386.1	senB AAA92657	98	193	50.7772
18	Escherichia	Escherichia coli	AR_0067	NZ_CP032262.1	75026	50.42	TEM-1	pCD1	MOBF	MPF_F	MOBF	conjugative	order		ParM	psiB_ECOLX	traN_F	D616_p97086(srnB)		NC_002483.1		110	232	47.4138
18	Escherichia	Escherichia coli	AR_0089	NZ_CP032263.1	155784	49.91		pCD1 IncFI(RepB)	MOBF	MPF_F	MOBF	conjugative	order		sopB sopB	psiB_ECOLX	traN_F	STM3033 D616_p97086(srnB) b1563	STM3034 VCA0477	NC_002483.1	pic iroN iroE iroD iroC iroB icsP/sopA mig-14	92	144	63.8889
19	Klebsiella	Klebsiella pneumoniae	AR_0075	NZ_CP032189.1	127285	52.89	arr-3 dfrA1 qacEdelta1 sul1	IncK IncR	MOBF,MOBF	MPF_F	-	conjugative	order		ParB	psiB_ECOLX	traN_F	XOC_RS18085				52	84	61.9048
19	Escherichia	Escherichia coli	AR_0013	NZ_CP032205.1	70275	52.27	CTX-M-14	pCD1	MOBF,MOBF	MPF_F	MOBF	conjugative	order		ParM	psiB_ECOLX	traN_F			NG_034386.1		90	165	54.5455
20	Escherichia	Escherichia coli	AR_0055	NZ_CP021938.1	75318	51.66		IncZ	MOBF	MPF_F	MOBF	conjugative	order			psiB_ECOLX	traN_F	D616_p97105 D616_p97086(srnB)	D616_p97106	NG_034386.1		61	76	80.2632
20	Escherichia	Escherichia coli	AR_0017	NZ_CP024887.1	102544	51.46		IncZ IncFI(RepB)	MOBP	MPF_I	MOBP	conjugative	order			psiB_ECOLX psiA	pilV_KLPN	D616_p112058(pndA) D616_p97105	D616_p97106		clbS	89	125	71.2
20	Escherichia	Escherichia coli	AR_0374	NZ_CP027127.1	98987	49.94	CMY-2	IncK	MOBP	MPF_I	-	conjugative	order			psiA psiB_ECOLX	pilV_KLPN	D616_p97105 D616_p112058(pndA)	D616_p97106	NC_023329.1	pilQ pilS pilV	85	113	75.2212
20	Klebsiella	Klebsiella pneumoniae	AR_0376	NZ_CP029136.1	190416	52.46		pCD1 IncFI(RepB)	MOBF,MOBF	MPF_F	-	conjugative	order		sopB sopB	psiB_ECOLX	traN_F	XOC_RS18085 STM3651 hok(hok) XOC_RS18085	STM3652		ibeB	76	102	74.5098
21	Klebsiella	Klebsiella pneumoniae	AR_0068	NZ_CP020069.1	213013	52.36	catI	IncFI(RepB) pCD1	MOBF,MOBF	MPF_F	-	conjugative	order		sopB sopB	psiB_ECOLX	traN_F	hok(hok) XOC_RS18085 XOC_RS18085 STM3651	STM3652		ibeB	72	127	56.6929
21	Escherichia	Escherichia coli	AR_0119	NZ_CP021536.1	244955	51.43	AAC(6')-Ib10 qacEdelta1 sul1 NDM-1 BRP(MBL) sul1 rmtC CTX-M-15 AAC(3)-IIe TEM-1 CMY-6	IncA/C (=IncP-3) IncZ IncFI(RepE) IncFI(RepB)	MOBF,MOBH,MOBH	MPF_F	MOBH	conjugative	phylum	REBASE:M.EcoGIX	sopB sopB		traN_F	D616_p97086(srnB) D616_p97105	D616_p97106	NC_002483.1	htpB	51	88	57.9545
21	Klebsiella	Klebsiella pneumoniae	AR_0112	NZ_CP021544.1	208223	52.88	APH(3')-Ia mphA sul1 qacEdelta1 aadA2 dfrA12 catI	pCD1 IncFI(RepB)	MOBF,MOBF	MPF_F	-	conjugative	order		sopB sopB	psiB_ECOLX	traN_F	STM3651 XOC_RS18085 hok(hok)	STM3652		ibeB	214	314	68.1529
21	Klebsiella	Klebsiella pneumoniae	AR_0112	NZ_CP021545.1	125536	53.62	SHV-12	IncFII(RepA1) IncT	MOBF	MPF_F	-	conjugative	order			psiB_ECOLX	traN_F	D616_p97105	D616_p97106			101	192	52.6042
21	Klebsiella	Klebsiella pneumoniae	AR_0143	NZ_CP021711.1	78638	51.77	CTX-M-15 TEM-1	pCD1	MOBF	MPF_F	MOBP	conjugative	order		ParM	psiB_ECOLX	traN_F			NG_034386.1		54	94	57.4468
21	Klebsiella	Klebsiella pneumoniae	AR_0113	NZ_CP021752.1	209550	52.85	APH(3')-Ia mphA sul1 qacEdelta1 aadA2 dfrA12 catI	pCD1 IncFI(RepB)	MOBF,MOBF	MPF_F	-	conjugative	order		sopB sopB	psiB_ECOLX	traN_F	hok(hok) STM3651 XOC_RS18085	STM3652		ibeB	78	134	58.209
21	Klebsiella	Klebsiella pneumoniae	AR_0113	NZ_CP021753.1	116187	53.31		IncFII(RepA1) IncT	MOBF	MPF_F	-	conjugative	order			psiB_ECOLX	traN_F	D616_p97105	D616_p97106			70	131	53.4351
21	Escherichia	Escherichia coli	AR_0137	NZ_CP021882.1	67973	48.87	CMY-42	IncK	MOBP	MPF_I	MOBP	conjugative	order			psiB_ECOLX psiA	pilV_KLPN	D616_p112058(pndA)		NC_023329.1	pilQ pilS pilV	90	189	47.619
21	Escherichia	Escherichia coli	AR_0014	NZ_CP024860.1	172588	51.9	tet(A) CTX-M-15 AAC(3)-IIe OXA-1 AAC(6')-Ib-cr6	IncZ IncZ IncFI(RepB) IncFI(RepE)	MOBF,MOBP	MPF_F	MOBF	conjugative	order		sopB sopB	psiB_ECOLX	traN_F	D616_p97086(srnB) D616_p97105	D616_p97106	NC_002483.1	senB iucA iucB iucC iucD iutA	105	188	55.8511
21	Escherichia	Escherichia coli	AR_0011	NZ_CP024856.1	181436	51.71	AAC(6')-Ib-cr6 OXA-1 AAC(3)-IIe CTX-M-15 tet(A)	IncFI(RepE) IncFI(RepB) ColE3 IncZ IncZ	MOBF,MOBP	MPF_F	MOBF	conjugative	order		sopB sopB	psiB_ECOLX	traN_F	D616_p97105 D616_p97086(srnB)	D616_p97106	NC_002483.1	iutA iucD iucC iucB iucA senB	87	157	55.414
21	Escherichia	Escherichia coli	AR_0369	NZ_CP027135.1	151026	49.73	AAC(6')-Ib-cr6 OXA-1 AAC(3)-IIe CTX-M-15 TEM-1	IncFI(RepB) IncK	MOBP	MPF_I	MOBP	conjugative	order			psiA psiB_ECOLX	pilV_KLPN	D616_p112058(pndA)		NC_023329.1	pilS pilV iutA iucD iucC iucB iucA pilQ pilS pilV	93	193	48.1865
21	Escherichia	Escherichia coli	AR_0081	NZ_CP027537.1	100279	50.7	TEM-1	IncFI(RepE) pCD1	MOBF,MOBP	MPF_F	MOBF	conjugative	order	REBASE:M.XphI REBASE:M.BstXI	sopB sopB	psiB_ECOLX	traN_F	D616_p97105 XOC_RS18085 D616_p97086(srnB) XOC_RS18085	D616_p97106	NG_034386.1	AAA92657	49	82	59.7561
21	Klebsiella	Klebsiella pneumoniae	AR_0079	NZ_CP028995.1	152176	51.46	DHA-1 QnrB4 TEM-1	IncFI(RepB) pCD1	MOBF,MOBF	MPF_F	-	conjugative	order		sopB sopB	psiB_ECOLX	traN_F	STM3651 hok(hok)	STM3652		ibeB	67	124	54.0323
21	Klebsiella	Klebsiella pneumoniae	AR_0438	NZ_CP029101.1	208035	52.92	APH(3')-Ia mphA sul1 qacEdelta1 aadA2 dfrA12 catI	IncFI(RepB) pCD1	MOBF,MOBF	MPF_F	-	conjugative	order		sopB sopB	psiB_ECOLX	traN_F	hok(hok) STM3651 XOC_RS18085 XOC_RS18085	STM3652		ibeB	59	96	61.4583
21	Klebsiella	Klebsiella pneumoniae	AR_0087	NZ_CP029740.1	103250	53.91	QnrB1 SHV-12 tet(A)	IncT pCD1	MOBF,MOBF	MPF_F	-	conjugative	order			psiB_ECOLX	traN_F	D616_p97105	D616_p97106			51	87	58.6207
21	Klebsiella	Klebsiella pneumoniae	AR_0140	NZ_CP029724.1	178561	51.38	catI EreA2 arr-2	IncFI(RepB) pCD1	MOBF,MOBF	MPF_F	-	conjugative	order		sopB sopB	psiB_ECOLX	traN_F	STM3651 XOC_RS18085 hok(hok)	STM3652		PA3142 ibeB	77	134	57.4627
21	Klebsiella	Klebsiella pneumoniae	AR_0097	NZ_CP032195.1	143515	51.25	dfrA12 aadA2 qacEdelta1 sul1	IncFI(RepB) pCD1	MOBF,MOBF	MPF_F	-	conjugative	order		sopB sopB	psiB_ECOLX	traN_F				ibeB	93	173	53.7572
21	Klebsiella	Klebsiella pneumoniae	AR_0046	NZ_CP032226.1	85410	52.76	tet(A) AAC(6')-Ib-cr6 OXA-1 AAC(3)-IIe CTX-M-15	pCD1	MOBF	MPF_F	MOBP	conjugative	order		ParM	psiB_ECOLX	traN_F			NG_034386.1		49	94	52.1277
21	Escherichia	Escherichia coli O157	AR_0427	NZ_CP044149.1	74819	51.83	dfrA8 TEM-1 sul2 APH(3'')-Ib APH(6)-Id tet(A) floR tetR	pCD1	MOBF	MPF_F	MOBP	conjugative	order		ParM	psiB_ECOLX	traN_F			NG_034386.1	AAA92657	62	103	60.1942
22	Escherichia	Escherichia coli	AR_0006	NZ_CP024852.1	167974	50.15	tet(A) APH(6)-Id APH(3'')-Ib sul2 CTX-M-14 qacEdelta1 cmlA5 AAC(6')-Ib10 AAC(3)-IIe mphA sul1 qacEdelta1 aadA5 dfrA17 TEM-1	IncQ (=IncP-4) IncZ IncZ IncFI(RepB)	MOBF	MPF_F	MOBF	conjugative	phylum		sopB sopB	psiB_ECOLX	traN_F	D616_p97086(srnB)		NC_002483.1	mig-14	89	190	46.8421
22	Escherichia	Escherichia coli	AR_0006	NZ_CP024854.1	96413	50.27	CMY-2	IncK	MOBP	MPF_I	MOBP	conjugative	order			psiB_ECOLX psiA	pilV_KLPN	D616_p112058(pndA)		NC_023329.1	pilV pilS pilQ	101	201	50.2488
22	Escherichia	Escherichia coli	AR_0372	NZ_CP027130.1	170292	51.65	tet(B) tetR mphA sul1 qacEdelta1 aadA5 dfrA17 CTX-M-15 AAC(3)-IIe OXA-1 AAC(6')-Ib-cr6	IncZ IncZ IncFI(RepE) IncFI(RepB)	MOBF	MPF_F	MOBF	conjugative	order		sopB sopB	psiB_ECOLX	traN_F	D616_p97086(srnB) D616_p97105	D616_p97106	NC_002483.1	iutA iucD iucC iucB iucA	109	169	64.497
22	Escherichia	Escherichia coli	AR_0081	NZ_CP027536.1	72482	50.73	TEM-1	pCD1	MOBF	MPF_F	MOBF	conjugative	order		ParM	psiB_ECOLX	traN_F traN_F	D616_p97086(srnB)		NG_034386.1		67	110	60.9091
22	Klebsiella	Klebsiella pneumoniae	AR_0076	NZ_CP032169.1	171589	52.12		IncFI(RepB) IncFI(RepE)	-	-	MOBF	mobilizable	order	REBASE:M.EcoGIX	sopB sopB	psiB_ECOLX		D616_p97105 XOC_RS18085 b1563 hok(hok) STM3651	D616_p97106 b1564 STM3652		PA3142 ibeB	89	149	59.7315
22	Escherichia	Escherichia coli O157	AR_0427	NZ_CP044150.1	85887	47.97		IncFI(RepB)	MOBP,MOBP	-	-	mobilizable	order		sopB sopB	psiB_ECOLX		D616_p97105	D616_p97106	NG_034386.1	hlyB hlyA hlyC tapD/pilD xcpT yst1F yst1E yst1D stcE ibeC sigA	74	143	51.7483

## Sheet: Clusters
Plasmid Clusters	Plasmid_IDs
1	NZ_CP027535.1, NZ_CP024863.1
2	NZ_CP021880.1
3	NZ_CP044156.1
4	NZ_CP021720.1
5	NZ_CP044190.1
6	NZ_CP024888.1, NZ_CP044183.1
7	NZ_CP021951.1, NZ_CP028954.1, NZ_CP021686.1, NZ_CP028930.1, NZ_CP021690.1, NZ_CP018815.1, NZ_CP027616.1
8	NZ_CP026752.1
9	NZ_CP032186.1, NZ_CP027152.1
10	NZ_CP029731.1
11	NZ_CP026698.1
12	NZ_CP026701.1
13	NZ_CP021959.1
14	NZ_CP020359.1
15	NZ_CP021834.1, NZ_CP021710.1, NZ_CP021737.1
16	NZ_CP029744.1
17	NZ_CP030343.1, NZ_CP029110.1, NZ_CP032258.1, NZ_CP020072.1, NZ_CP021540.1, NZ_CP026754.1, NZ_CP027613.1, NZ_CP032209.1, NZ_CP020117.1, NZ_CP030339.1, NZ_CP021857.1, NZ_CP021733.1, NZ_CP027161.1, NZ_CP021684.1, NZ_CP021713.1, NZ_CP029113.1, NZ_CP020109.1, NZ_CP027158.1, NZ_CP029104.1
18	NZ_CP032202.1, NZ_CP029734.1, NZ_CP032262.1, NZ_CP028955.1, NZ_CP032263.1
19	NZ_CP032189.1, NZ_CP032205.1
20	NZ_CP024887.1, NZ_CP021938.1, NZ_CP027127.1, NZ_CP029136.1
21	NZ_CP027537.1, NZ_CP029101.1, NZ_CP044149.1, NZ_CP021536.1, NZ_CP021711.1, NZ_CP029740.1, NZ_CP024856.1, NZ_CP020069.1, NZ_CP021545.1, NZ_CP032195.1, NZ_CP021544.1, NZ_CP021752.1, NZ_CP024860.1, NZ_CP021882.1, NZ_CP027135.1, NZ_CP021753.1, NZ_CP028995.1, NZ_CP032226.1, NZ_CP029724.1
22	NZ_CP044150.1, NZ_CP027130.1, NZ_CP024852.1, NZ_CP024854.1, NZ_CP027536.1, NZ_CP032169.1
